# Supplementary material for: Co-evolution of transcription factors and their targets depends on mode of regulation
Source: Genome Biol. 2006 Jul 19;7(7):R62. doi: 10.1186/gb-2006-7-7-r62 (PMC1779565; doi:10.1186/gb-2006-7-7-r62)
Supplement: Additional data file 2 — Regulatory interactions included in this study. [file gb-2006-7-7-r62-S2.hers]

cpxR	cheA	negative
cpxR	cheW	negative
cpxR	cpxA	positive
cpxR	skp	positive
cpxR	degP	positive
cpxR	motA	negative
cpxR	motB	negative
cpxR	ppiA	positive
cpxR	recJ	positive
cpxR	tsr	negative
cpxR	dsbC	positive
cpxR	xerD	positive
cpxR	dsbA	positive
cpxR	potI	positive
cpxR	ecfI	positive
cpxR	cpxP	positive
ada	alkB	dual
ada	alkA	positive
ada	aidB	positive
appY	appA	positive
appY	appB	positive
appY	appC	positive
araC	araA	dual
araC	araB	dual
araC	araD	dual
araC	araE	dual
araC	araF	dual
araC	araG	dual
araC	araH	dual
araC	araJ	positive
arcA	aceA	negative
arcA	aceB	negative
arcA	aceK	negative
arcA	appA	positive
arcA	appY	positive
arcA	betA	negative
arcA	betB	negative
arcA	betI	negative
arcA	cydA	positive
arcA	cydB	positive
arcA	cyoA	negative
arcA	cyoB	negative
arcA	cyoC	negative
arcA	cyoD	negative
arcA	cyoE	negative
arcA	fadA	negative
arcA	fadB	negative
arcA	fumA	negative
arcA	fumC	negative
arcA	glpA	negative
arcA	glpB	negative
arcA	glpC	negative
arcA	gltA	negative
arcA	icd	negative
arcA	mdh	negative
arcA	sdhA	dual
arcA	sdhB	dual
arcA	sdhC	dual
arcA	sdhD	dual
arcA	sodA	negative
arcA	sucA	dual
arcA	sucB	dual
arcA	sucC	dual
arcA	sucD	dual
arcA	appB	positive
arcA	appC	positive
arcA	nuoM	negative
arcA	nuoF	negative
arcA	lldP	dual
arcA	lldR	dual
arcA	lldD	dual
arcA	nuoA	negative
arcA	nuoB	negative
arcA	nuoC	negative
arcA	nuoE	negative
arcA	nuoG	negative
arcA	nuoH	negative
arcA	nuoI	negative
arcA	nuoJ	negative
arcA	nuoK	negative
arcA	nuoL	negative
arcA	nuoN	negative
arcA	glcG	negative
arcA	glcE	negative
arcA	glcD	negative
arcA	glcF	negative
arcA	dctA	negative
arcA	glcB	negative
argR	argB	negative
argR	argC	negative
argR	argD	negative
argR	argF	negative
argR	carA	negative
argR	carB	negative
argR	argH	negative
argR	argE	negative
argR	artP	negative
argR	artI	negative
argR	artQ	negative
argR	artM	negative
argR	artJ	negative
asnC	asnA	positive
betI	betA	negative
betI	betB	negative
betI	betT	negative
birA	bioA	negative
birA	bioB	negative
birA	bioC	negative
birA	bioD	negative
birA	bioF	negative
cadC	cadA	positive
cadC	cadB	positive
crp	dcuB	dual
crp	ansB	positive
crp	araA	positive
crp	araB	positive
crp	araC	positive
crp	araD	positive
crp	araE	positive
crp	araF	positive
crp	araG	positive
crp	araH	positive
crp	araJ	positive
crp	cirA	positive
crp	cpdB	positive
crp	crr	dual
crp	cyaA	negative
crp	deoA	dual
crp	deoB	dual
crp	deoC	dual
crp	deoD	dual
crp	dsdA	positive
crp	dsdX	positive
crp	ebgA	positive
crp	ebgC	positive
crp	fadL	negative
crp	flhC	positive
crp	flhD	positive
crp	fucA	positive
crp	fucI	positive
crp	fucK	positive
crp	fucO	positive
crp	fucP	positive
crp	fucR	positive
crp	fucU	positive
crp	fur	positive
crp	galE	dual
crp	galK	dual
crp	galS	positive
crp	galT	dual
crp	epd	positive
crp	glgA	positive
crp	glgC	positive
crp	glgP	positive
crp	glpA	positive
crp	glpB	positive
crp	glpC	positive
crp	glpD	positive
crp	glpF	positive
crp	glpK	positive
crp	glpQ	positive
crp	glpT	positive
crp	gltA	positive
crp	ilvB	positive
crp	ilvN	positive
crp	lamB	positive
crp	malE	positive
crp	malF	positive
crp	malG	positive
crp	malI	negative
crp	malK	positive
crp	malT	positive
crp	malX	dual
crp	malY	dual
crp	manX	positive
crp	manY	positive
crp	manZ	positive
crp	melA	positive
crp	melB	positive
crp	mglA	positive
crp	mglB	positive
crp	mglC	positive
crp	nagA	positive
crp	nagB	positive
crp	nagD	positive
crp	nagE	positive
crp	nagC	positive
crp	nupG	dual
crp	ompA	negative
crp	pflB	positive
crp	pgk	positive
crp	ppiA	dual
crp	ptsH	dual
crp	ptsI	dual
crp	rpoH	dual
crp	sdhA	positive
crp	sdhB	positive
crp	sdhC	positive
crp	sdhD	positive
crp	speC	negative
crp	srlA	positive
crp	srlB	positive
crp	srlD	positive
crp	gutM	positive
crp	gutQ	positive
crp	srlR	positive
crp	sucA	positive
crp	sucB	positive
crp	sucC	positive
crp	sucD	positive
crp	tdcB	positive
crp	tdcC	positive
crp	tnaA	positive
crp	tnaB	positive
crp	tsx	dual
crp	udp	positive
crp	uhpT	positive
crp	ubiG	positive
crp	tdcD	positive
crp	yhfA	dual
crp	melR	positive
crp	focA	positive
crp	ivbL	positive
crp	tnaC	positive
crp	rhaT	positive
crp	malS	positive
crp	glgS	positive
crp	acs	positive
crp	caiD	positive
crp	caiC	positive
crp	caiB	positive
crp	caiA	positive
crp	caiT	positive
crp	fixA	positive
crp	fixB	positive
crp	fixC	positive
crp	fixX	positive
crp	proP	dual
crp	galM	dual
crp	rhaD	dual
crp	rhaA	dual
crp	rhaB	dual
crp	aldB	positive
crp	gntT	positive
crp	caiE	positive
crp	gntK	positive
crp	gntU	positive
crp	tdcG	positive
crp	tdcF	positive
crp	tdcE	positive
crp	caiF	positive
crp	srlE	positive
crp	dctA	dual
cspA	gyrA	positive
cspA	hns	positive
cysB	cysA	positive
cysB	cysC	positive
cysB	cysD	positive
cysB	cysH	positive
cysB	cysI	positive
cysB	cysJ	positive
cysB	cysK	positive
cysB	cysM	positive
cysB	cysN	positive
cysB	cysP	positive
cysB	cysU	positive
cysB	cysW	positive
cysB	tauD	positive
cysB	tauB	positive
cysB	tauA	positive
cysB	tauC	positive
cytR	deoA	negative
cytR	deoB	negative
cytR	deoC	negative
cytR	deoD	negative
cytR	nupG	negative
cytR	ppiA	negative
cytR	rpoH	negative
cytR	tsx	dual
cytR	udp	negative
cytR	nupC	negative
deoR	deoA	negative
deoR	deoB	negative
deoR	deoC	negative
deoR	deoD	negative
deoR	nupG	negative
deoR	tsx	negative
dnaA	nrdA	positive
dnaA	nrdB	positive
dnaA	rpoH	negative
ebgR	ebgA	negative
ebgR	ebgC	negative
envY	ompC	positive
envY	ompF	positive
fadR	fabA	positive
fadR	fadA	negative
fadR	fadB	negative
fadR	fadL	negative
fadR	arpA	negative
fadR	uspA	negative
fecI	fecA	dual
fecI	fecB	dual
fecI	fecR	positive
fhlA	fdhF	positive
fhlA	hycA	positive
fhlA	hycB	positive
fhlA	hycC	positive
fhlA	hycD	positive
fhlA	hycE	positive
fhlA	hycF	positive
fhlA	hycG	positive
fhlA	hycH	positive
fhlA	hypB	positive
fhlA	hypC	positive
fhlA	hypD	positive
fhlA	hypE	positive
fis	aceE	positive
fis	aceF	positive
fis	adhE	positive
fis	infB	positive
fis	lpd	positive
fis	nrdA	positive
fis	nrdB	positive
fis	nusA	positive
fis	sdhA	positive
fis	sdhB	positive
fis	sdhC	positive
fis	sdhD	positive
fis	sucA	positive
fis	sucB	positive
fis	sucC	positive
fis	sucD	positive
fis	pdhR	positive
fis	yhbC	positive
fis	dusB	negative
fis	proP	positive
fis	aldB	dual
fis	alaW	positive	*
fis	alaX	positive	*
fis	argU	positive	*
fis	argW	positive	*
fis	argX	positive	*
fis	aspV	positive	*
fis	glnU	positive	*
fis	glnV	positive	*
fis	glnX	positive	*
fis	glyT	positive	*
fis	hisR	positive	*
fis	leuP	positive	*
fis	leuQ	positive	*
fis	leuT	positive	*
fis	leuV	positive	*
fis	leuW	positive	*
fis	leuX	positive	*
fis	lysT	positive	*
fis	lysV	positive	*
fis	lysW	positive	*
fis	metT	positive	*
fis	metU	positive	*
fis	metY	positive	*
fis	pheU	positive	*
fis	pheV	positive	*
fis	proK	positive	*
fis	proL	positive	*
fis	proM	positive	*
fis	serT	positive	*
fis	serX	positive	*
fis	thrT	positive	*
fis	thrU	positive	*
fis	thrW	positive	*
fis	tyrT	positive	*
fis	tyrU	positive	*
fis	tyrV	positive	*
fis	valT	positive	*
fis	valU	positive	*
fis	valX	positive	*
fis	valY	positive	*
flhC	fliL	positive
flhC	fliM	positive
flhC	fliN	positive
flhC	fliO	positive
flhC	fliE	positive
flhC	fliF	positive
flhC	fliA	positive
flhC	fliZ	positive
flhC	fliG	positive
flhC	fliH	positive
flhC	fliP	positive
flhC	fliQ	positive
flhC	fliR	positive
flhC	fliY	positive
flhC	flhE	positive
flhC	flhB	positive
flhC	flgB	positive
flhC	flgC	positive
flhC	flgD	positive
flhC	flgE	positive
flhC	flgF	positive
flhC	flgG	positive
flhC	flgJ	positive
flhC	flhA	positive
flhC	flgA	positive
flhC	flgH	positive
flhC	flgI	positive
flhC	fliI	positive
flhC	fliJ	positive
flhC	fliK	positive
flhD	fliL	positive
flhD	fliM	positive
flhD	fliN	positive
flhD	fliO	positive
flhD	fliE	positive
flhD	fliF	positive
flhD	fliA	positive
flhD	fliZ	positive
flhD	fliG	positive
flhD	fliH	positive
flhD	fliP	positive
flhD	fliQ	positive
flhD	fliR	positive
flhD	fliY	positive
flhD	flhE	positive
flhD	flhB	positive
flhD	flgB	positive
flhD	flgC	positive
flhD	flgD	positive
flhD	flgE	positive
flhD	flgF	positive
flhD	flgG	positive
flhD	flgJ	positive
flhD	flhA	positive
flhD	flgA	positive
flhD	flgH	positive
flhD	flgI	positive
flhD	fliI	positive
flhD	fliJ	positive
flhD	fliK	positive
fnr	dcuB	positive
fnr	ansB	positive
fnr	aspA	positive
fnr	cyoA	negative
fnr	cyoB	negative
fnr	cyoC	negative
fnr	cyoD	negative
fnr	cyoE	negative
fnr	cysG	positive
fnr	dmsA	positive
fnr	dmsB	positive
fnr	dmsC	positive
fnr	frdA	positive
fnr	frdB	positive
fnr	frdC	positive
fnr	frdD	positive
fnr	glpA	positive
fnr	glpB	positive
fnr	glpC	positive
fnr	hypB	positive
fnr	hypC	positive
fnr	hypD	positive
fnr	hypE	positive
fnr	icd	negative
fnr	narG	positive
fnr	narH	positive
fnr	narI	positive
fnr	narJ	positive
fnr	narK	positive
fnr	ndh	negative
fnr	nirB	positive
fnr	nirC	positive
fnr	nirD	positive
fnr	pflB	positive
fnr	sdhA	negative
fnr	sdhB	negative
fnr	sdhC	negative
fnr	sdhD	negative
fnr	sucA	negative
fnr	sucB	negative
fnr	sucC	negative
fnr	sucD	negative
fnr	tdcB	positive
fnr	tdcC	positive
fnr	tdcD	positive
fnr	focA	positive
fnr	acs	positive
fnr	nuoM	negative
fnr	nuoF	negative
fnr	nuoA	negative
fnr	nuoB	negative
fnr	nuoC	negative
fnr	nuoE	negative
fnr	nuoG	negative
fnr	nuoH	negative
fnr	nuoI	negative
fnr	nuoJ	negative
fnr	nuoK	negative
fnr	nuoL	negative
fnr	nuoN	negative
fnr	tdcG	positive
fnr	tdcF	positive
fnr	tdcE	positive
fnr	caiF	positive
fruR	fruB	negative
fruR	aceA	negative
fruR	aceB	negative
fruR	aceK	negative
fruR	adhE	negative
fruR	crr	dual
fruR	fruA	negative
fruR	fruK	negative
fruR	icd	positive
fruR	pps	positive
fruR	ptsH	dual
fruR	ptsI	dual
fruR	pykF	negative
fucR	fucA	positive
fucR	fucI	positive
fucR	fucK	positive
fucR	fucO	positive
fucR	fucP	positive
fucR	fucU	positive
fur	cirA	negative
fur	entA	negative
fur	entB	negative
fur	entC	negative
fur	entD	negative
fur	entE	negative
fur	fecI	negative
fur	fecR	negative
fur	fepA	negative
fur	fepB	negative
fur	fepC	negative
fur	fepD	negative
fur	fepG	negative
fur	fhuA	negative
fur	fhuB	negative
fur	fhuC	negative
fur	fhuD	negative
fur	sodA	negative
fur	tonB	negative
galR	galE	negative
galR	galK	negative
galR	galS	negative
galR	galT	negative
galR	galM	negative
galS	mglA	negative
galS	mglB	negative
galS	mglC	negative
glnG	glnA	dual
glnG	glnL	dual
glnG	nac	positive
glpR	glpA	negative
glpR	glpB	negative
glpR	glpC	negative
glpR	glpD	negative
glpR	glpF	negative
glpR	glpK	negative
glpR	glpQ	negative
glpR	glpT	negative
ihfA	aceA	positive
ihfA	aceB	positive
ihfA	aceK	positive
ihfA	osmE	negative
ihfA	carA	dual
ihfA	carB	dual
ihfA	envZ	negative
ihfA	glnH	dual
ihfA	glnP	dual
ihfA	glnQ	dual
ihfA	ihfB	negative
ihfA	hycA	positive
ihfA	hycB	positive
ihfA	hycC	positive
ihfA	hycD	positive
ihfA	hycE	positive
ihfA	hycF	positive
ihfA	hycG	positive
ihfA	hycH	positive
ihfA	hypB	positive
ihfA	hypC	positive
ihfA	hypD	positive
ihfA	hypE	positive
ihfA	narG	positive
ihfA	narH	positive
ihfA	narI	positive
ihfA	narJ	positive
ihfA	narK	positive
ihfA	ompC	negative
ihfA	ompF	dual
ihfA	ompR	negative
ihfA	pflB	positive
ihfA	pspA	positive
ihfA	pspB	positive
ihfA	pspC	positive
ihfA	pspD	positive
ihfA	pspE	positive
ihfA	sodA	negative
ihfA	tdcB	positive
ihfA	tdcC	positive
ihfA	tdcD	positive
ihfA	focA	positive
ihfA	dps	positive
ihfA	caiD	negative
ihfA	caiC	negative
ihfA	caiB	negative
ihfA	caiA	negative
ihfA	caiT	negative
ihfA	nuoM	negative
ihfA	nuoF	negative
ihfA	htrE	positive
ihfA	ecpD	positive
ihfA	nuoA	negative
ihfA	nuoB	negative
ihfA	nuoC	negative
ihfA	nuoE	negative
ihfA	nuoG	negative
ihfA	nuoH	negative
ihfA	nuoI	negative
ihfA	nuoJ	negative
ihfA	nuoK	negative
ihfA	nuoL	negative
ihfA	nuoN	negative
ihfA	caiE	negative
ihfA	tdcG	positive
ihfA	tdcF	positive
ihfA	tdcE	positive
ihfA	glcG	positive
ihfA	glcE	positive
ihfA	glcD	positive
ihfA	glcF	positive
ihfA	glcB	positive
hipB	hipA	positive
hipA	hipB	positive
hns	flhC	positive
hns	flhD	positive
hns	osmC	positive
hns	rcsA	dual
hns	rcsB	positive
hns	fliA	positive
hns	fliZ	positive
hns	stpA	negative
hns	fliY	positive
hns	caiF	negative
hycA	hycB	negative
hycA	hycC	negative
hycA	hycD	negative
hycA	hycE	negative
hycA	hycF	negative
hycA	hycG	negative
hycA	hycH	negative
zraR	zraP	dual
iclR	aceA	negative
iclR	aceB	negative
iclR	aceK	negative
iclR	acs	negative
ilvY	ilvC	positive
kdpE	kdpA	positive
kdpE	kdpB	positive
kdpE	kdpC	positive
lacI	lacA	negative
lacI	lacY	negative
lacI	lacZ	negative
leuO	leuA	positive
leuO	leuL	positive
leuO	leuD	positive
leuO	leuC	positive
leuO	leuB	positive
lexA	dnaG	negative
lexA	polB	negative
lexA	recA	negative
lexA	recN	negative
lexA	rpoD	negative
lexA	rpsU	negative
lexA	ssb	negative
lexA	sulA	negative
lexA	umuD	negative
lexA	uvrA	negative
lexA	uvrB	negative
lexA	uvrC	negative
lexA	uvrD	negative
lexA	dinF	negative
lrp	gcvH	positive
lrp	gltB	positive
lrp	gltD	positive
lrp	ilvH	positive
lrp	ilvI	positive
lrp	kbl	dual
lrp	livF	negative
lrp	livG	negative
lrp	livH	negative
lrp	livJ	negative
lrp	livK	negative
lrp	livM	negative
lrp	lysU	negative
lrp	ompC	negative
lrp	ompF	positive
lrp	oppA	negative
lrp	oppB	negative
lrp	oppC	negative
lrp	oppD	negative
lrp	oppF	negative
lrp	osmC	dual
lrp	sdaA	negative
lrp	tdh	dual
lrp	gcvT	positive
lrp	rpiA	positive
lrp	gltF	positive
lrp	stpA	positive
lrp	gcvP	positive
lysR	lysA	positive
lysR	tdcB	positive
lysR	tdcC	positive
lysR	tdcD	positive
lysR	tdcG	positive
lysR	tdcF	positive
lysR	tdcE	positive
malI	malX	negative
malI	malY	negative
malT	lamB	positive
malT	malE	positive
malT	malF	positive
malT	malG	positive
malT	malK	positive
malT	malP	positive
malT	malQ	positive
malT	malZ	positive
malT	malS	positive
metJ	metA	negative
metJ	metC	negative
metJ	metF	negative
metJ	metR	negative
metR	glyA	positive
metR	metA	positive
metR	metH	positive
mprA	emrA	negative
mprA	emrB	negative
nagC	glmS	dual
nagC	manX	negative
nagC	manY	negative
nagC	manZ	negative
nagC	nagA	negative
nagC	nagB	negative
nagC	nagD	negative
nagC	nagE	negative
nagC	glmU	dual
narL	dcuB	negative
narL	adhE	negative
narL	cysG	positive
narL	dmsA	negative
narL	dmsB	negative
narL	dmsC	negative
narL	frdA	negative
narL	frdB	negative
narL	frdC	negative
narL	frdD	negative
narL	narG	positive
narL	narH	positive
narL	narI	positive
narL	narJ	positive
narL	narK	positive
narL	nirB	positive
narL	nirC	positive
narL	nirD	positive
narL	pflB	negative
narL	fdnG	positive
narL	fdnH	positive
narL	fdnI	positive
narL	focA	negative
narL	nuoM	positive
narL	nuoF	positive
narL	torA	negative
narL	torC	negative
narL	nuoA	positive
narL	nuoB	positive
narL	nuoC	positive
narL	nuoE	positive
narL	nuoG	positive
narL	nuoH	positive
narL	nuoI	positive
narL	nuoJ	positive
narL	nuoK	positive
narL	nuoL	positive
narL	nuoN	positive
narL	torD	negative
narL	caiF	negative
ompR	fadL	negative
ompR	flhC	negative
ompR	flhD	negative
ompR	ompC	positive
ompR	ompF	dual
ompR	csgA	positive
ompR	csgB	positive
ompR	csgD	positive
ompR	csgE	positive
ompR	csgF	positive
ompR	csgG	positive
oxyR	gor	positive
oxyR	katG	positive
oxyR	ahpC	positive
oxyR	ahpF	positive
oxyR	dps	positive
phoB	phnC	positive
phoB	phnD	positive
phoB	phnF	positive
phoB	phnG	positive
phoB	phnH	positive
phoB	phnI	positive
phoB	phnJ	positive
phoB	phnK	positive
phoB	phnL	positive
phoB	phnM	positive
phoB	phnN	positive
phoB	phnO	positive
phoB	phnP	positive
phoB	phoA	positive
phoB	phoE	positive
phoB	phoR	positive
phoB	pstS	positive
phoB	phoU	positive
phoB	pstA	positive
phoB	pstB	positive
phoB	pstC	positive
phoB	phnE	positive
purR	cvpA	negative
purR	gcvH	negative
purR	glnB	negative
purR	glyA	negative
purR	guaA	negative
purR	guaB	negative
purR	prs	negative
purR	purC	negative
purR	purD	negative
purR	purE	negative
purR	purF	negative
purR	purH	negative
purR	purK	negative
purR	purL	negative
purR	purM	negative
purR	purN	negative
purR	pyrC	negative
purR	pyrD	negative
purR	speA	negative
purR	ubiX	negative
purR	purB	negative
purR	codA	negative
purR	codB	negative
purR	hflD	negative
purR	gcvT	negative
purR	gcvP	negative
putA	putP	negative
rbsR	rbsA	negative
rbsR	rbsB	negative
rbsR	rbsC	negative
rbsR	rbsD	negative
rbsR	rbsK	negative
rcsA	ftsA	positive
rcsA	ftsQ	positive
rcsA	ftsZ	positive
rcsA	rcsB	positive
rcsA	wza	positive
rcsA	wzb	positive
rcsA	wzc	positive
rcsA	wcaA	positive
rcsA	wcaB	positive
rcsB	ftsA	positive
rcsB	ftsQ	positive
rcsB	ftsZ	positive
rcsB	rcsA	positive
rcsB	wza	positive
rcsB	wzb	positive
rcsB	wzc	positive
rcsB	wcaA	positive
rcsB	wcaB	positive
rhaR	rhaS	positive
rhaR	rhaT	positive
rhaR	rhaD	positive
rhaR	rhaA	positive
rhaR	rhaB	positive
rhaS	rhaR	positive
rhaS	rhaT	positive
rhaS	rhaD	positive
rhaS	rhaA	positive
rhaS	rhaB	positive
soxR	soxS	positive
soxS	fumC	positive
soxS	nfo	positive
soxS	sodA	positive
soxS	zwf	positive
soxS	acnA	positive
soxS	fpr	positive
srlR	srlA	negative
srlR	srlB	negative
srlR	srlD	negative
srlR	gutM	negative
srlR	gutQ	negative
srlR	srlE	negative
tdcA	tdcB	positive
tdcA	tdcC	positive
tdcA	tdcD	positive
tdcA	tdcG	positive
tdcA	tdcF	positive
tdcA	tdcE	positive
tdcR	tdcB	positive
tdcR	tdcC	positive
tdcR	tdcD	positive
tdcR	tdcG	positive
tdcR	tdcF	positive
tdcR	tdcE	positive
trpR	aroH	negative
trpR	aroL	negative
trpR	aroM	negative
trpR	mtr	negative
trpR	trpA	negative
trpR	trpB	negative
trpR	trpC	negative
trpR	trpD	negative
trpR	trpE	negative
trpR	yaiA	negative
trpR	trpL	negative
tyrR	aroF	negative
tyrR	aroG	negative
tyrR	aroL	negative
tyrR	aroM	negative
tyrR	aroP	negative
tyrR	mtr	positive
tyrR	tyrA	negative
tyrR	tyrB	negative
tyrR	tyrP	dual
tyrR	yaiA	negative
uhpA	uhpT	positive
pdhR	aceE	negative
pdhR	aceF	negative
pdhR	lpd	negative
xapR	xapB	positive
xapR	xapA	positive
gcvR	gcvH	negative
gcvR	gcvT	negative
gcvR	gcvP	negative
melR	melA	positive
melR	melB	positive
nadR	nadB	negative
nadR	pncB	negative
fliA	cheA	positive
fliA	cheB	positive
fliA	cheR	positive
fliA	cheW	positive
fliA	cheY	positive
fliA	cheZ	positive
fliA	fliC	positive
fliA	fliL	positive
fliA	fliM	positive
fliA	fliN	positive
fliA	motA	positive
fliA	motB	positive
fliA	fliD	positive
fliA	tap	positive
fliA	tar	positive
fliA	tsr	positive
fliA	fliO	positive
fliA	fliE	positive
fliA	fliF	positive
fliA	fliZ	positive
fliA	flgL	positive
fliA	fliG	positive
fliA	fliH	positive
fliA	flgK	positive
fliA	fliP	positive
fliA	fliQ	positive
fliA	fliR	positive
fliA	flgM	positive
fliA	flgN	positive
fliA	fliY	positive
fliA	flhE	positive
fliA	flhB	positive
fliA	flgB	positive
fliA	flgC	positive
fliA	flgD	positive
fliA	flgE	positive
fliA	flgF	positive
fliA	flgG	positive
fliA	flgJ	positive
fliA	flhA	positive
fliA	flgH	positive
fliA	flgI	positive
fliA	fliI	positive
fliA	fliJ	positive
fliA	fliK	positive
rob	aslB	positive
rob	fumC	positive
rob	galE	negative
rob	galK	negative
rob	galT	negative
rob	nfo	positive
rob	sodA	positive
rob	zwf	positive
rob	yfhD	positive
rob	inaA	positive
rob	marA	positive
rob	marR	positive
rob	marB	positive
rob	mdlA	positive
rob	galM	negative
rob	ybaO	positive
rob	ybiS	positive
cynR	cynS	positive
cynR	cynT	positive
cynR	cynX	positive
marA	fumC	positive
marA	nfo	positive
marA	sodA	positive
marA	zwf	positive
marA	fpr	positive
marR	fumC	negative
marR	nfo	negative
marR	sodA	negative
marR	zwf	negative
marR	marA	negative
marR	fpr	negative
marR	marB	negative
evgA	ompC	positive
atoC	atoB	positive
gcvA	gcvH	dual
gcvA	gcvT	dual
gcvA	gcvP	dual
zur	znuB	negative
zur	znuA	negative
zur	znuC	negative
mtlR	mtlA	negative
mtlR	mtlD	negative
adiY	adiA	positive
zntR	zntA	positive
alpA	slp	positive
acrR	acrA	negative
acrR	acrB	negative
gatR	gatA	negative
gatR	gatB	negative
gatR	gatC	negative
gatR	gatD	negative
gatR	gatZ	negative
gatR	gatY	negative
treR	treC	negative
treR	treB	negative
arsR	arsB	negative
arsR	arsC	negative
yiaJ	yiaK	negative
yiaJ	yiaL	negative
yiaJ	yiaM	negative
yiaJ	yiaN	negative
yiaJ	yiaO	negative
yiaJ	lyx	negative
yiaJ	sgbH	negative
yiaJ	sgbU	negative
yiaJ	sgbE	negative
pspF	pspA	positive
pspF	pspB	positive
pspF	pspC	positive
pspF	pspD	positive
pspF	pspE	positive
rpiR	rpiB	negative
rpiR	alsK	negative
rpiR	alsE	negative
rpiR	alsC	negative
rpiR	alsA	negative
rpiR	alsB	negative
dcuR	dcuB	positive
dcuR	frdA	positive
dcuR	frdB	positive
dcuR	frdC	positive
dcuR	frdD	positive
dcuR	dctA	positive
idnR	idnT	positive
idnR	idnO	positive
idnR	idnD	positive
torR	torA	positive
torR	torC	positive
torR	torD	positive
gntR	eda	negative
gntR	edd	negative
gntR	gntT	negative
gntR	gntK	negative
gntR	gntU	negative
exuR	uxuA	negative
exuR	uxaA	negative
exuR	uxaC	negative
exuR	exuT	negative
exuR	uxuB	negative
exuR	uxuR	negative
glcC	glcG	positive
glcC	glcE	positive
glcC	glcD	positive
glcC	glcF	positive
glcC	glcB	positive
dgsA	crr	negative
dgsA	malT	negative
dgsA	manX	negative
dgsA	manY	negative
dgsA	manZ	negative
dgsA	ptsG	negative
dgsA	ptsH	negative
dgsA	ptsI	negative
dsdC	dsdA	positive
dsdC	dsdX	positive
modE	modB	negative
modE	modC	negative
modE	modA	negative
csgD	csgA	positive
csgD	csgB	positive
csgD	csgE	positive
csgD	csgF	positive
csgD	csgG	positive
caiF	caiD	positive
caiF	caiC	positive
caiF	caiB	positive
caiF	caiA	positive
caiF	caiT	positive
caiF	fixA	positive
caiF	fixB	positive
caiF	fixC	positive
caiF	fixX	positive
caiF	caiE	positive
hcaR	hcaE	positive
hcaR	hcaF	positive
hcaR	hcaC	positive
hcaR	hcaB	positive
hcaR	hcaD	positive
hcaR	yphA	positive
cbl	ssuB	positive
cbl	tauD	positive
cbl	tauB	positive
cbl	tauA	positive
cbl	tauC	positive
cbl	ssuC	positive
cbl	ssuD	positive
cbl	ssuA	positive
cbl	ssuE	positive
nac	gdhA	negative
nac	putA	positive
nac	putP	positive
uxuR	uxuA	negative
uxuR	uidB	negative
uxuR	uidR	negative
uxuR	uidC	negative
uxuR	uxuB	negative
xylR	xylA	positive
xylR	xylB	positive
xylR	xylG	positive
xylR	xylH	positive
xylR	xylF	positive
mhpR	mhpE	positive
mhpR	mhpF	positive
mhpR	mhpD	positive
mhpR	mhpA	positive
mhpR	mhpB	positive
mhpR	mhpC	positive
cpxR	csgA	negative
cpxR	rdoA	positive
cpxR	csgB	negative
cpxR	csgD	negative
cpxR	csgE	negative
cpxR	csgF	negative
cpxR	csgG	negative
ada	accA	positive
appY	hyaA	positive
appY	hyaB	positive
appY	hyaC	positive
appY	hyaD	positive
appY	hyaE	positive
appY	hyaF	positive
arcA	aldA	negative
arcA	betT	negative
arcA	cadA	positive
arcA	cadB	positive
arcA	moeA	positive
arcA	moeB	positive
arcA	glpD	negative
arcA	hemA	positive
arcA	hyaA	positive
arcA	hyaB	positive
arcA	hyaC	positive
arcA	hyaD	positive
arcA	hyaE	positive
arcA	hyaF	positive
arcA	lpd	negative
arcA	ndh	negative
arcA	pflB	dual
arcA	focA	dual
arcA	acnA	negative
arcA	caiD	positive
arcA	caiC	positive
arcA	caiB	positive
arcA	caiA	positive
arcA	caiT	positive
arcA	hybA	negative
arcA	hybB	negative
arcA	hybC	negative
arcA	hybD	negative
arcA	hybE	negative
arcA	hybF	negative
arcA	hybG	negative
arcA	acnB	negative
arcA	caiE	positive
arcA	tpx	negative
arcA	glcA	negative
arcA	hybO	negative
arcA	dcuC	positive
argR	argI	negative
argR	astE	positive
argR	astB	positive
argR	astD	positive
argR	astA	positive
argR	argM	positive
betI	alaX	negative	*
crp	aceE	positive
crp	aceF	positive
crp	aldA	positive
crp	aspA	positive
crp	bglG	positive
crp	cdd	dual
crp	cytR	positive
crp	envZ	dual
crp	fis	dual
crp	fumB	positive
crp	gabT	positive
crp	gcd	negative
crp	glnA	dual
crp	glnG	dual
crp	glnL	dual
crp	glpE	positive
crp	glpG	positive
crp	glpR	positive
crp	guaA	positive
crp	guaB	positive
crp	gyrA	positive
crp	hupA	positive
crp	hupB	positive
crp	rpoS	dual
crp	lacA	dual
crp	lacY	dual
crp	lacZ	dual
crp	lpd	dual
crp	malM	positive
crp	malP	positive
crp	malQ	positive
crp	mdh	positive
crp	mtlA	positive
crp	mtlD	positive
crp	nmpC	positive
crp	ompR	dual
crp	oxyR	positive
crp	ptsG	positive
crp	putP	negative
crp	rbsA	positive
crp	rbsB	positive
crp	rbsC	positive
crp	rbsD	positive
crp	rbsK	positive
crp	rhaR	positive
crp	rhaS	positive
crp	serA	positive
crp	tdcA	positive
crp	trxA	negative
crp	ugpA	positive
crp	ugpB	positive
crp	ugpC	positive
crp	ugpE	positive
crp	uxuA	positive
crp	xseA	negative
crp	pdhR	positive
crp	hyfA	positive
crp	psiE	dual
crp	dcuA	positive
crp	hyfB	positive
crp	dusB	dual
crp	acnA	positive
crp	gabD	positive
crp	gabP	positive
crp	osmY	negative
crp	dadA	dual
crp	dadX	dual
crp	yjcG	positive
crp	yjcH	positive
crp	mtlR	positive
crp	nupC	positive
crp	gadX	negative
crp	yiaJ	negative
crp	yiaK	dual
crp	yiaL	dual
crp	yiaM	dual
crp	yiaN	dual
crp	yiaO	dual
crp	lyx	dual
crp	sgbH	dual
crp	sgbU	dual
crp	sgbE	dual
crp	acnB	positive
crp	ygaF	positive
crp	idnR	negative
crp	idnT	negative
crp	idnO	negative
crp	idnD	negative
crp	dgsA	dual
crp	hlyE	positive
crp	mhpE	positive
crp	csiE	positive
crp	csiD	positive
crp	mhpF	positive
crp	maoC	positive
crp	paaA	positive
crp	paaC	positive
crp	paaD	positive
crp	paaE	positive
crp	paaF	positive
crp	paaG	positive
crp	paaH	positive
crp	paaI	positive
crp	paaJ	positive
crp	paaK	positive
crp	hyfC	positive
crp	hyfD	positive
crp	hyfE	positive
crp	hyfF	positive
crp	hyfG	positive
crp	hyfH	positive
crp	hyfI	positive
crp	hyfJ	positive
crp	mhpD	positive
crp	paaB	positive
crp	hpt	positive
crp	uxuB	positive
crp	mhpA	positive
crp	mhpB	positive
crp	mhpC	positive
crp	spf	negative	*
crp	gadA	negative
cysB	cbl	positive
cytR	cdd	negative
dnaA	aldA	negative
dnaA	dnaN	negative
dnaA	guaA	negative
dnaA	guaB	negative
dnaA	polA	positive
dnaA	recF	negative
fadR	fabB	positive
fadR	iclR	positive
fadR	fadD	negative
fecI	fecC	dual
fecI	fecD	dual
fecI	fecE	dual
fhlA	hypA	positive
fhlA	hyfA	positive
fhlA	hyfB	positive
fhlA	hypF	positive
fhlA	hydN	positive
fhlA	hyfC	positive
fhlA	hyfD	positive
fhlA	hyfE	positive
fhlA	hyfF	positive
fhlA	hyfG	positive
fhlA	hyfH	positive
fhlA	hyfI	positive
fhlA	hyfJ	positive
fis	bglG	negative
fis	cysG	negative
fis	deoA	positive
fis	deoB	positive
fis	deoC	positive
fis	deoD	positive
fis	guaA	dual
fis	guaB	dual
fis	gyrA	negative
fis	gyrB	negative
fis	hns	positive
fis	hupA	positive
fis	hupB	negative
fis	chpR	positive
fis	mtlA	negative
fis	mtlD	negative
fis	ndh	dual
fis	nirB	negative
fis	nirC	negative
fis	nirD	negative
fis	ptsG	dual
fis	queA	positive
fis	topA	positive
fis	tpr	positive
fis	chpA	positive
fis	marA	positive
fis	marR	positive
fis	acs	negative
fis	sra	positive
fis	marB	positive
fis	nuoM	positive
fis	nuoF	positive
fis	nrfA	negative
fis	yjcG	negative
fis	yjcH	negative
fis	nrfB	negative
fis	nrfC	negative
fis	nrfD	negative
fis	nrfE	negative
fis	nrfF	negative
fis	nrfG	negative
fis	mtlR	negative
fis	nuoA	positive
fis	nuoB	positive
fis	nuoC	positive
fis	nuoE	positive
fis	nuoG	positive
fis	nuoH	positive
fis	nuoI	positive
fis	nuoJ	positive
fis	nuoK	positive
fis	nuoL	positive
fis	nuoN	positive
fis	acnB	negative
fis	alaT	positive	*
fis	alaU	positive	*
fis	alaV	positive	*
fis	glnW	positive	*
fis	gltT	positive	*
fis	gltU	positive	*
fis	gltV	positive	*
fis	gltW	positive	*
fis	glyU	positive	*
fis	ileT	positive	*
fis	ileU	positive	*
fis	ileV	positive	*
fis	rrfA	positive	*
fis	rrfB	positive	*
fis	rrfC	positive	*
fis	rrfD	positive	*
fis	rrfE	positive	*
fis	rrfG	positive	*
fis	rrfH	positive	*
fis	rrlA	positive	*
fis	rrlB	positive	*
fis	rrlC	positive	*
fis	rrlD	positive	*
fis	rrlE	positive	*
fis	rrlG	positive	*
fis	rrlH	positive	*
fis	rrsA	positive	*
fis	rrsB	positive	*
fis	rrsC	positive	*
fis	rrsD	positive	*
fis	rrsE	positive	*
fis	rrsG	positive	*
fis	rrsH	positive	*
fis	rrfF	positive	*
fis	thrV	positive	*
flhD	glpA	positive
flhD	glpB	positive
flhD	glpC	positive
flhD	mdh	negative
flhD	mglA	negative
flhD	mglB	negative
flhD	mglC	negative
flhD	hypF	positive
flhD	hydN	positive
flhD	nrfA	positive
flhD	nrfB	positive
flhD	nrfC	positive
flhD	nrfD	positive
flhD	nrfE	positive
flhD	nrfF	positive
flhD	nrfG	positive
flhD	yhjH	positive
flhD	ycgR	positive
fnr	cydC	positive
fnr	aceE	dual
fnr	aceF	dual
fnr	adhE	positive
fnr	arcA	dual
fnr	moeA	positive
fnr	moeB	positive
fnr	cydA	dual
fnr	cydB	dual
fnr	fumA	negative
fnr	fumB	positive
fnr	glpQ	positive
fnr	glpT	positive
fnr	hemA	negative
fnr	hmp	negative
fnr	hypA	positive
fnr	lpd	dual
fnr	narL	negative
fnr	narX	negative
fnr	sodA	negative
fnr	tdcA	positive
fnr	pdhR	dual
fnr	hyfA	negative
fnr	dcuA	positive
fnr	fdnG	dual
fnr	fdnH	dual
fnr	fdnI	dual
fnr	hyfB	negative
fnr	acnA	negative
fnr	cydD	positive
fnr	nrdD	positive
fnr	nikR	positive
fnr	moaA	positive
fnr	moaB	positive
fnr	moaD	positive
fnr	moaE	positive
fnr	moaC	positive
fnr	nrfA	positive
fnr	yfiD	dual
fnr	nrfB	positive
fnr	nrfC	positive
fnr	nrfD	positive
fnr	nrfE	positive
fnr	nrfF	positive
fnr	nrfG	positive
fnr	yeiL	negative
fnr	ccmH	positive
fnr	ccmG	positive
fnr	ccmF	positive
fnr	ccmE	positive
fnr	ccmC	positive
fnr	ccmB	positive
fnr	ccmA	positive
fnr	napC	positive
fnr	napB	positive
fnr	napH	positive
fnr	napG	positive
fnr	napA	positive
fnr	napF	positive
fnr	nikA	positive
fnr	nikB	positive
fnr	nikC	positive
fnr	nikD	positive
fnr	nikE	positive
fnr	napD	positive
fnr	ccmD	positive
fnr	nrdG	positive
fnr	tpx	negative
fnr	hlyE	positive
fnr	dcuC	positive
fnr	hyfC	negative
fnr	hyfD	negative
fnr	hyfE	negative
fnr	hyfF	negative
fnr	hyfG	negative
fnr	hyfH	negative
fnr	hyfI	negative
fnr	hyfJ	negative
fruR	cysG	negative
fruR	eda	negative
fruR	edd	negative
fruR	epd	negative
fruR	mtlA	negative
fruR	mtlD	negative
fruR	nirB	negative
fruR	nirC	negative
fruR	nirD	negative
fruR	pck	positive
fruR	pfkA	negative
fruR	pgk	negative
fruR	mtlR	negative
fur	entF	negative
fur	exbB	negative
fur	exbD	negative
fur	fecA	dual
fur	fecB	dual
fur	fecC	dual
fur	fecD	dual
fur	fecE	dual
fur	fepE	negative
fur	fes	negative
fur	fhuE	negative
fur	entS	positive
fur	ybdB	negative
fur	pgm	negative
fur	ygaC	negative
fur	nrdF	negative
fur	yhhX	negative
fur	nrdH	negative
fur	nrdI	negative
fur	fiu	negative
fur	nrdE	negative
fur	ryhB	negative	*
glnG	hisM	positive
glnG	argT	positive
glnG	glnH	dual
glnG	glnP	dual
glnG	glnQ	dual
glnG	hisP	positive
glnG	potF	positive
glnG	potG	positive
glnG	potH	positive
glnG	potI	positive
glnG	amtB	positive
glnG	hisJ	positive
glnG	hisQ	positive
glnG	glnK	positive
glnG	ygjG	positive
glnG	yhdW	positive
glnG	yhdX	positive
glnG	yhdY	positive
glnG	yhdZ	positive
glnG	ddpF	positive
glnG	ddpD	positive
glnG	ddpC	positive
glnG	ddpB	positive
glnG	ddpA	positive
glnG	ddpX	positive
glnG	ycdG	positive
glnG	astE	positive
glnG	astB	positive
glnG	astD	positive
glnG	astA	positive
glnG	argM	positive
glnG	cbl	positive
ihfA	cysG	negative
ihfA	dmsA	negative
ihfA	dmsB	negative
ihfA	dmsC	negative
ihfA	dppA	positive
ihfA	fimA	positive
ihfA	fimC	positive
ihfA	fimD	positive
ihfA	fimF	positive
ihfA	fimG	positive
ihfA	fimH	positive
ihfA	fis	dual
ihfA	flhC	positive
ihfA	flhD	positive
ihfA	gcd	positive
ihfA	gltA	positive
ihfA	gyrA	positive
ihfA	hemA	positive
ihfA	hypA	positive
ihfA	ilvA	dual
ihfA	ilvD	dual
ihfA	ilvE	dual
ihfA	ilvG	dual
ihfA	ilvM	dual
ihfA	mtr	negative
ihfA	ndh	negative
ihfA	nirB	negative
ihfA	nirC	negative
ihfA	nirD	negative
ihfA	nmpC	negative
ihfA	pstS	positive
ihfA	phoU	positive
ihfA	pstA	positive
ihfA	pstB	positive
ihfA	pstC	positive
ihfA	sodB	dual
ihfA	sucA	negative
ihfA	sucB	negative
ihfA	sucC	negative
ihfA	sucD	negative
ihfA	tdcA	positive
ihfA	tyrP	negative
ihfA	ilvL	dual
ihfA	dusB	dual
ihfA	osmY	negative
ihfA	acs	dual
ihfA	adiA	positive
ihfA	nrfA	negative
ihfA	amiA	dual
ihfA	yjcG	dual
ihfA	yjcH	dual
ihfA	nrfB	negative
ihfA	nrfC	negative
ihfA	nrfD	negative
ihfA	nrfE	negative
ihfA	nrfF	negative
ihfA	nrfG	negative
ihfA	fimI	positive
ihfA	yeiL	positive
ihfA	hemF	dual
ihfA	yiaJ	positive
ihfA	yiaK	positive
ihfA	yiaL	positive
ihfA	yiaM	positive
ihfA	yiaN	positive
ihfA	yiaO	positive
ihfA	lyx	positive
ihfA	sgbH	positive
ihfA	sgbU	positive
ihfA	sgbE	positive
ihfA	sfmF	positive
ihfA	dppB	positive
ihfA	dppC	positive
ihfA	dppD	positive
ihfA	dppF	positive
ihfA	ygjG	positive
ihfA	rtcA	positive
ihfA	rtcB	positive
ihfA	glcA	positive
ihfA	maoC	positive
ihfA	paaA	positive
ihfA	paaC	positive
ihfA	paaD	positive
ihfA	paaE	positive
ihfA	paaF	positive
ihfA	paaG	positive
ihfA	paaH	positive
ihfA	paaI	positive
ihfA	paaJ	positive
ihfA	paaK	positive
ihfA	sfmA	positive
ihfA	sfmC	positive
ihfA	sfmD	positive
ihfA	sfmH	positive
ihfA	paaB	positive
ihfA	hpt	negative
ihfA	micF	negative	*
ihfB	aceA	positive
ihfB	aceB	positive
ihfB	aceK	positive
ihfB	osmE	negative
ihfB	carA	dual
ihfB	carB	dual
ihfB	cysG	negative
ihfB	dmsA	negative
ihfB	dmsB	negative
ihfB	dmsC	negative
ihfB	dppA	positive
ihfB	envZ	negative
ihfB	fimA	positive
ihfB	fimC	positive
ihfB	fimD	positive
ihfB	fimF	positive
ihfB	fimG	positive
ihfB	fimH	positive
ihfB	fis	dual
ihfB	flhC	positive
ihfB	flhD	positive
ihfB	gcd	positive
ihfB	glnH	positive
ihfB	glnP	positive
ihfB	glnQ	positive
ihfB	gltA	positive
ihfB	gyrA	positive
ihfB	hemA	positive
ihfB	ihfA	negative
ihfB	hycA	positive
ihfB	hycB	positive
ihfB	hycC	positive
ihfB	hycD	positive
ihfB	hycE	positive
ihfB	hycF	positive
ihfB	hycG	positive
ihfB	hycH	positive
ihfB	hypA	positive
ihfB	hypB	positive
ihfB	hypC	positive
ihfB	hypD	positive
ihfB	hypE	positive
ihfB	ilvA	dual
ihfB	ilvD	dual
ihfB	ilvE	dual
ihfB	ilvG	dual
ihfB	ilvM	dual
ihfB	mtr	negative
ihfB	narG	positive
ihfB	narH	positive
ihfB	narI	positive
ihfB	narJ	positive
ihfB	narK	positive
ihfB	ndh	negative
ihfB	nirB	negative
ihfB	nirC	negative
ihfB	nirD	negative
ihfB	nmpC	negative
ihfB	ompC	negative
ihfB	ompF	dual
ihfB	ompR	negative
ihfB	pflB	positive
ihfB	pstS	positive
ihfB	phoU	positive
ihfB	pspA	positive
ihfB	pspB	positive
ihfB	pspC	positive
ihfB	pspD	positive
ihfB	pspE	positive
ihfB	pstA	positive
ihfB	pstB	positive
ihfB	pstC	positive
ihfB	sodA	negative
ihfB	sodB	dual
ihfB	sucA	negative
ihfB	sucB	negative
ihfB	sucC	negative
ihfB	sucD	negative
ihfB	tdcA	positive
ihfB	tdcB	positive
ihfB	tdcC	positive
ihfB	tyrP	negative
ihfB	tdcD	positive
ihfB	focA	positive
ihfB	ilvL	dual
ihfB	dusB	dual
ihfB	osmY	negative
ihfB	dps	positive
ihfB	acs	dual
ihfB	adiA	positive
ihfB	caiD	negative
ihfB	caiC	negative
ihfB	caiB	negative
ihfB	caiA	negative
ihfB	caiT	negative
ihfB	nuoM	negative
ihfB	nuoF	negative
ihfB	nrfA	negative
ihfB	amiA	dual
ihfB	yjcG	dual
ihfB	yjcH	dual
ihfB	nrfB	negative
ihfB	nrfC	negative
ihfB	nrfD	negative
ihfB	nrfE	negative
ihfB	nrfF	negative
ihfB	nrfG	negative
ihfB	htrE	positive
ihfB	ecpD	positive
ihfB	fimI	positive
ihfB	yeiL	positive
ihfB	nuoA	negative
ihfB	nuoB	negative
ihfB	nuoC	negative
ihfB	nuoE	negative
ihfB	nuoG	negative
ihfB	nuoH	negative
ihfB	nuoI	negative
ihfB	nuoJ	negative
ihfB	nuoK	negative
ihfB	nuoL	negative
ihfB	nuoN	negative
ihfB	hemF	dual
ihfB	yiaJ	positive
ihfB	yiaK	positive
ihfB	yiaL	positive
ihfB	yiaM	positive
ihfB	yiaN	positive
ihfB	yiaO	positive
ihfB	lyx	positive
ihfB	sgbH	positive
ihfB	sgbU	positive
ihfB	sgbE	positive
ihfB	sfmF	positive
ihfB	caiE	negative
ihfB	dppB	positive
ihfB	dppC	positive
ihfB	dppD	positive
ihfB	dppF	positive
ihfB	ygjG	positive
ihfB	tdcG	positive
ihfB	tdcF	positive
ihfB	tdcE	positive
ihfB	rtcA	positive
ihfB	rtcB	positive
ihfB	glcG	positive
ihfB	glcA	positive
ihfB	glcE	positive
ihfB	glcD	positive
ihfB	glcF	positive
ihfB	maoC	positive
ihfB	paaA	positive
ihfB	paaC	positive
ihfB	paaD	positive
ihfB	paaE	positive
ihfB	paaF	positive
ihfB	paaG	positive
ihfB	paaH	positive
ihfB	paaI	positive
ihfB	paaJ	positive
ihfB	paaK	positive
ihfB	sfmA	positive
ihfB	sfmC	positive
ihfB	sfmD	positive
ihfB	sfmH	positive
ihfB	paaB	positive
ihfB	glcB	positive
ihfB	hpt	negative
ihfB	micF	negative	*
hns	bglG	dual
hns	bolA	negative
hns	cadA	negative
hns	cadB	negative
hns	cydA	negative
hns	cydB	negative
hns	cysG	negative
hns	fimA	dual
hns	fimC	dual
hns	fimD	dual
hns	fimE	negative
hns	fimF	dual
hns	fimG	dual
hns	fimH	dual
hns	gabT	positive
hns	mukB	positive
hns	nhaA	negative
hns	nirB	negative
hns	nirC	negative
hns	nirD	negative
hns	proV	negative
hns	proW	negative
hns	proX	negative
hns	sodB	dual
hns	cspD	positive
hns	chiA	negative
hns	mukE	positive
hns	gabD	positive
hns	gabP	positive
hns	hdeA	negative
hns	hdeB	negative
hns	hdeD	negative
hns	adiA	negative
hns	evgA	negative
hns	fimI	dual
hns	mukF	positive
hns	smtA	positive
hns	gadX	negative
hns	ygaF	positive
hns	hlyE	negative
hns	csiE	positive
hns	csiD	positive
hns	gltT	negative	*
hns	micF	negative	*
hns	proK	negative	*
hns	proL	negative	*
hns	rrfB	negative	*
hns	rrlB	negative	*
hns	rrsB	negative	*
hns	gadA	negative
hupA	galE	negative
hupA	galK	negative
hupA	galT	negative
hupA	galM	negative
hupA	seqA	negative
hupA	micF	positive	*
hupB	galE	negative
hupB	galK	negative
hupB	galT	negative
hupB	galM	negative
hupB	seqA	negative
hupB	micF	positive	*
zraR	zraS	positive
argP	dnaA	positive
argP	dnaN	positive
argP	nrdA	positive
argP	nrdB	positive
argP	recF	positive
lexA	phr	negative
lexA	umuC	negative
lexA	recX	negative
lrp	aroA	positive
lrp	fimA	positive
lrp	fimC	positive
lrp	fimD	positive
lrp	fimE	positive
lrp	fimF	positive
lrp	fimG	positive
lrp	fimH	positive
lrp	gabT	positive
lrp	ilvA	negative
lrp	ilvD	negative
lrp	ilvE	negative
lrp	ilvG	negative
lrp	ilvM	negative
lrp	malT	positive
lrp	serA	dual
lrp	serC	positive
lrp	leuA	positive
lrp	ilvL	negative
lrp	leuL	positive
lrp	gabD	positive
lrp	gabP	positive
lrp	osmY	negative
lrp	dadA	dual
lrp	dadX	dual
lrp	leuD	positive
lrp	leuC	positive
lrp	leuB	positive
lrp	aidB	negative
lrp	fimI	positive
lrp	yeiL	positive
lrp	ygaF	positive
lrp	sfmF	positive
lrp	csiD	positive
lrp	sfmA	positive
lrp	sfmC	positive
lrp	sfmD	positive
lrp	sfmH	positive
lrp	micF	negative	*
lysR	tdcA	positive
malT	malM	positive
metJ	metE	negative
metJ	metK	negative
metJ	metL	negative
metJ	ahpC	negative
metJ	ahpF	negative
metJ	metQ	negative
metJ	metN	negative
metJ	metI	negative
narL	cydC	positive
narL	moeA	positive
[truncated: 285 more rows]
