# Supplementary material for: Co-evolution of transcription factors and their targets depends on mode of regulation
Source: Genome Biol. 2006 Jul 19;7(7):R62. doi: 10.1186/gb-2006-7-7-r62 (PMC1779565; doi:10.1186/gb-2006-7-7-r62)
Supplement: Additional data file 3 — Classification of TFs into three groups based on their presence in the different organisms. [file gb-2006-7-7-r62-S3.hers]

acrR	entero-present
ada	entero-present
adiY	entero-absent
alpA	entero-absent
appY	entero-absent
araC	entero-absent
arcA	entero-present
argP	entero-present
argR	entero-present
arsR	entero-absent
asnC	entero-present
atoC	entero-present
baeR	entero-present
betI	entero-absent
birA	entero-present
cadC	entero-absent
caiF	entero-absent
cbl	entero-absent
cpxR	entero-present
crp	widely-present
csgD	entero-absent
cspA	widely-present
cspE	widely-present
cueR	entero-present
cusR	entero-absent
cynR	entero-absent
cysB	entero-present
cytR	entero-present
dcuR	entero-absent
deoR	entero-present
dgsA	entero-present
dnaA	widely-present
dsdC	entero-absent
ebgR	entero-absent
envY	entero-absent
evgA	entero-absent
exuR	entero-present
fabR	entero-present
fadR	entero-present
farR	entero-absent
fecI	entero-absent
fhlA	entero-absent
fis	widely-present
flhC	entero-present
flhD	entero-absent
fliA	entero-absent
fnr	entero-present
fruR	entero-present
fucR	entero-absent
fur	widely-present
gabC	entero-absent
gadW	entero-absent
gadX	entero-absent
galR	entero-present
galS	entero-present
gatR	entero-absent
gcvA	entero-present
gcvR	entero-absent
glcC	entero-absent
glnG	entero-present
glpR	entero-present
gntR	entero-present
gutM	entero-absent
hcaR	entero-absent
hipA	entero-absent
hipB	entero-absent
hns	entero-present
hupA	widely-present
hupB	widely-present
hycA	entero-absent
hyfR	entero-absent
iclR	entero-present
idnR	entero-present
ihfA	widely-present
ihfB	widely-present
ilvY	entero-present
iscR	entero-present
kdpE	entero-absent
lacI	entero-absent
leuO	entero-present
lexA	widely-present
lldR	entero-absent
lrhA	entero-present
lrp	widely-present
lysR	entero-present
malI	entero-absent
malT	entero-absent
marA	entero-absent
marR	entero-absent
melR	entero-absent
metJ	entero-present
metR	entero-present
mhpR	entero-absent
modE	entero-present
mprA	entero-present
mtlR	entero-absent
nac	entero-absent
nadR	entero-present
nagC	entero-present
narL	entero-present
narP	entero-present
nhaR	entero-present
norR	entero-absent
ompR	entero-present
oxyR	entero-present
paaX	entero-absent
pdhR	entero-present
phoB	widely-present
phoP	entero-present
pspF	entero-present
purR	entero-present
putA	entero-absent
rbsR	entero-present
rcsA	entero-absent
rcsB	entero-present
rhaR	entero-present
rhaS	entero-present
rob	entero-present
rpiR	entero-absent
rtcR	entero-absent
sdiA	entero-absent
slyA	entero-present
sohA	entero-absent
soxR	entero-absent
soxS	entero-present
srlR	entero-absent
tdcA	entero-absent
tdcR	entero-absent
torR	entero-present
treR	entero-present
trpR	entero-present
tyrR	entero-present
uhpA	entero-present
uxuR	entero-present
xapR	entero-absent
xylR	entero-absent
ydeO	entero-absent
yeiL	entero-absent
yhiE	entero-absent
yiaJ	entero-absent
zntR	entero-absent
zraR	entero-present
zur	entero-present
